# Supplementary material for: Hospitalization Risks for Neurological Disorders in Primary Sjögren’s Syndrome Patients
Source: J Clin Med. 2022 Apr 1;11(7):1979. doi: 10.3390/jcm11071979 (PMC9000167; doi:10.3390/jcm11071979)
Supplement: Supplementary file 1 [file jcm-11-01979-s001.zip]

Archive with 1 entries (1 files):
- jcm-1626926-supplementary.pdf
